# Supplementary material for: New Flexible Analogues of 8-Aza-7-deazapurine Nucleosides as Potential Antibacterial Agents
Source: Int J Mol Sci. 2023 Oct 21;24(20):15421. doi: 10.3390/ijms242015421 (PMC10607158; doi:10.3390/ijms242015421)
Supplement: Supplementary file 1 [file ijms-24-15421-s001.zip]

Archive with 1 entries (1 files):
- ijms-2657509-supplementary.pdf
